# Supplementary material for: The Influence of PARP, ATR, CHK1 Inhibitors on Premature Mitotic Entry and Genomic Instability in High-Grade Serous BRCAMUT and BRCAWT Ovarian Cancer Cells
Source: Cells. 2022 Jun 10;11(12):1889. doi: 10.3390/cells11121889 (PMC9221516; doi:10.3390/cells11121889)
Supplement: Supplementary file 1 [file cells-11-01889-s001.zip]

Archive with 1 entries (1 files):
- cells-1715253-supplementary.pdf
